# Supplementary material for: Nociceptive tolerance is improved by bradykinin receptor B1 antagonism and joint morphology is protected by both endothelin type A and bradykinin receptor B1 antagonism in a surgical model of osteoarthritis
Source: Arthritis Res Ther. 2011 May 16;13(3):R76. doi: 10.1186/ar3338 (PMC3218886; doi:10.1186/ar3338)
Supplement: Additional file 5 — OA radiological scores. Unblinded raw data for the OA radiological scores, presented as averaged scores for each parameter. CSV file named radiological scores.csv. [file ar3338-S5.CSV]

SurgeryType_Treatment	Bone_demineralization	Subchondral_bone_erosion	Heterotopic_ossification	Total_radiological_score
ACLT_BQ123+R954	1	1	1	3
ACLT_BQ123	1	2	2	5
ACLT_R954	1	1	2	4
ACLT_Saline	2	1	2	5
ACLT_BQ123+R954	1	0	1	2
Sham_Saline	2	0	0	2
ACLT_BQ123	0	0	1	1
ACLT_R954	2	0	1	3
ACLT_Saline	1	1	2	4
ACLT_Saline	2	1	3	6
ACLT_BQ123+R954	0	0	1	1
ACLT_BQ123	1	1	1	3
ACLT_R954	0	1	0	1
ACLT_Saline	1	2	1	4
Sham_Saline	0	0	0	0
ACLT_BQ123+R954	1	1	2	4
ACLT_BQ123	1	1	2	4
ACLT_R954	0	0	1	1
Sham_Saline	0	1	0	1
ACLT_Saline	0	2	1	3
ACLT_BQ123+R954	1	1	1	3
Sham_Saline	2	0	0	2
ACLT_BQ123	0	1	1	2
None_Saline	0	0	0	0
None_Saline	0	0	0	0
None_Saline	1	0	0	1
None_Saline	0	0	0	0
ACLT_R954	1	0	1	2
Sham_Saline	1	0	0	1
ACLT_Saline	2	3	3	8
ACLT_BQ123+R954	1	1	1	3
ACLT_BQ123	0	1	1	2
ACLT_R954	0	1	1	2
ACLT_Saline	1	1	2	4
Sham_Saline	0	1	0	1
