# Supplementary material for: Nociceptive tolerance is improved by bradykinin receptor B1 antagonism and joint morphology is protected by both endothelin type A and bradykinin receptor B1 antagonism in a surgical model of osteoarthritis
Source: Arthritis Res Ther. 2011 May 16;13(3):R76. doi: 10.1186/ar3338 (PMC3218886; doi:10.1186/ar3338)
Supplement: Additional file 6 — OARSI histopathology scores. Unblinded raw data for the OARSI histopathology scores, presented as averaged scores for each parameter. CSV file named OARSI scores.csv. [file ar3338-S6.CSV]

SurgeryType_Treatment	Grade	Stage	OARSI_score
ACLT_Saline	6	2	12
ACLT_Saline	6	2	12
ACLT_BQ123+R954	1	1	1
ACLT_BQ123+R954	1	1	1
Sham_Saline	0	0	0
Sham_Saline	0	0	0
None_Saline	1	0	0
None_Saline	1	0	0
None_Saline	1	0	0
None_Saline	1	1	1
None_Saline	0	0	0
None_Saline	1	1	1
None_Saline	1	1	1
ACLT_R954	3	2	6
ACLT_R954	3	2	6
ACLT_Saline	5.5	4	22
ACLT_Saline	5.5	4	22
ACLT_BQ123+R954	3	2	6
ACLT_BQ123+R954	3	2	6
ACLT_BQ123	2	2	4
ACLT_BQ123	2	2	4
ACLT_R954	2.5	1	2.5
ACLT_R954	2.5	1	2.5
Sham_Saline	2	1	2
Sham_Saline	0	0	0
ACLT_BQ123	2.5	2	5
ACLT_BQ123	2	3	6
